# Supplementary material for: Urine 5-Eicosatetraenoic Acids as Diagnostic Markers for Obstructive Sleep Apnea
Source: Antioxidants (Basel). 2021 Aug 3;10(8):1242. doi: 10.3390/antiox10081242 (PMC8389315; doi:10.3390/antiox10081242)
Supplement: Supplementary file 1 [file antioxidants-10-01242-s001.zip]

Archive with 1 entries (1 files):
- antioxidants-1280132.sup.pdf
